# Supplementary material for: IL6 and IL6R as Prognostic Biomarkers in Colorectal Cancer
Source: Biomolecules. 2024 Dec 19;14(12):1629. doi: 10.3390/biom14121629 (PMC11727588; doi:10.3390/biom14121629)
Supplement: Supplementary file 1 [file biomolecules-14-01629-s001.zip]

Archive with 4 entries (4 files):
- Biomolecules_Supplementary Figure 1.pdf
- Biomolecules Supplementary Figure 4.pdf
- Biomolecules_Supplementary Figure 2 (1).pdf
- Biomolecules_Supplementary Figure 3 (1).pdf
